# Supplementary material for: Internal radiation exposure from 137Cs and its association with the dietary habits of residents from areas affected by the Chernobyl nuclear accident, Ukraine: 2016–2018
Source: PLoS One. 2023 Sep 15;18(9):e0291498. doi: 10.1371/journal.pone.0291498 (PMC10503735; doi:10.1371/journal.pone.0291498)
Supplement: S1 Dataset — (XLSX) [file pone.0291498.s001.xlsx]

## Sheet: all
No.	SEX (1-man, 2-female)	Age at the examination	Bq/kg	Detected(0-No, 1-Yes)	Wildfood intake (0-No, 1-Yes)	Type of food (0-nointake, 1-mushroom, 2-mushroom & berry, 3-berry, 4-milkfish)	Intake frequency (per week)	Season(1-spring, 2-summer, 3-autumn, 4-winter)
1	2	48	0	0	1	3	3	4
2	1	45	0	0	1	3	3	4
3	2	56	0	0	1	3	3	4
4	1	44	0	0	1	2	1	1
5	2	55	0	0	1	2	3	1
6	2	83	0	0	0	0	0	1
7	2	62	0	0	0	0	0	1
8	1	32	0	0	0	0	0	2
9	2	48	18.5333	1	1	2	1	2
10	2	38	28.4545	1	1	3	3	2
11	1	53	0	0	1	2	1	2
12	2	70	0	0	0	0	0	2
13	2	19	0	0	1	3	1	2
14	2	69	0	0	0	0	0	3
15	2	67	0	0	0	0	0	3
16	2	25	0	0	0	0	0	3
17	2	76	26.1791	1	0	0	0	3
18	1	32	0	0	0	0	0	3
19	1	48	0	0	1	2	1	3
20	1	22	0	0	1	4	1	3
21	2	60	0	0	1	3	1	3
22	1	28	0	0	1	3	1	3
23	2	21	0	0	1	3	1	3
24	2	57	0	0	1	3	1	3
25	1	25	0	0	0	0	0	3
26	1	59	42.8025	1	1	2	3	3
27	2	18	24.7059	1	1	3	3	3
28	1	52	0	0	1	2	1	3
29	1	74	0	0	1	3	1	3
30	1	30	0	0	1	3	3	3
31	2	38	0	0	1	3	1	3
32	2	74	0	0	1	3	1	3
33	2	57	0	0	1	4	1	3
34	2	52	0	0	1	3	1	4
35	2	42	0	0	1	3	3	4
36	2	31	0	0	1	2	3	4
37	2	51	0	0	1	3	3	4
38	1	61	21.4839	1	0	0	0	4
39	2	56	0	0	0	0	0	4
40	2	65	0	0	1	3	3	4
41	2	23	0	0	0	0	0	4
42	2	61	0	0	0	0	0	4
43	2	52	0	0	1	2	3	4
44	2	65	14.6224	1	1	2	1	4
45	2	54	42.8315	1	1	2	3	4
46	2	46	24.7846	1	1	4	3	4
47	2	57	16.7333	1	1	1	1	4
48	2	63	15.075	1	1	2	3	4
49	2	59	18.32	1	1	1	1	4
50	2	55	13.5342	1	1	2	3	4
51	1	42	13.825	1	0	0	0	4
52	2	58	35.6915	1	1	1	3	4
53	1	43	19.8551	1	1	1	3	4
54	2	64	28.5846	1	1	2	3	4
55	2	20	18.3393	1	1	2	3	4
56	2	53	19.8269	1	1	2	1	4
57	2	56	0	0	1	3	1	4
58	2	56	0	0	1	2	7	4
59	2	63	0	0	1	3	1	4
60	1	28	0	0	1	3	3	4
61	2	62	0	0	1	2	1	4
62	1	80	0	0	1	2	1	4
63	2	42	0	0	1	3	3	1
64	1	63	0	0	1	2	3	1
65	2	70	0	0	1	2	1	1
66	2	76	0	0	1	3	1	1
67	2	80	0	0	0	0	0	1
68	2	68	0	0	1	2	3	1
69	2	32	0	0	0	0	0	1
70	1	41	0	0	0	0	0	1
71	1	74	0	0	1	1	3	1
72	2	70	0	0	1	4	3	1
73	1	62	0	0	1	2	1	2
74	1	51	17.6447	1	1	2	1	2
75	2	32	0	0	1	3	3	2
76	1	46	0	0	1	3	1	2
77	2	67	0	0	0	0	0	2
78	2	19	0	0	0	0	0	2
79	2	44	0	0	1	2	3	2
80	2	56	0	0	1	4	3	2
81	2	40	0	0	0	0	0	3
82	1	41	0	0	1	3	1	3
83	1	40	0	0	1	3	3	3
84	1	67	0	0	0	0	0	3
85	2	23	0	0	1	3	1	3
86	1	27	20.8333	1	1	3	3	3
87	2	37	24.84	1	1	3	3	3
88	2	53	0	0	1	4	3	3
89	1	22	0	0	1	2	3	3
90	1	77	0	0	1	3	3	3
91	1	52	14.1176	1	1	3	1	3
92	1	72	0	0	1	3	3	3
93	1	46	30	1	1	4	1	4
94	2	59	0	0	1	3	1	4
95	2	61	0	0	1	4	1	4
96	2	64	19.8873	1	1	3	1	4
97	1	68	0	0	1	3	1	4
98	2	52	0	0	1	2	3	4
99	2	74	0	0	1	2	3	4
100	2	22	0	0	0	0	0	4
101	1	50	0	0	0	0	0	4
102	2	41	0	0	1	3	3	4
103	1	63	16.4744	1	1	1	1	4
104	2	43	16.7857	1	1	1	1	4
105	2	45	14.5455	1	1	1	1	4
106	2	54	16.1039	1	1	3	1	4
107	2	62	0	0	1	2	1	4
108	2	73	47.098	1	1	2	1	4
109	1	54	16.0308	1	1	2	1	4
110	2	44	11	1	0	0	0	4
111	2	34	22.4032	1	1	3	1	4
112	1	37	0	0	1	2	7	4
113	2	70	0	0	1	1	3	4
114	1	49	17.7375	1	1	3	1	4
115	1	63	0	0	1	2	1	4
116	2	50	0	0	1	3	1	1
117	2	44	0	0	1	3	3	1
118	1	51	0	0	1	2	3	1
119	2	79	0	0	1	2	3	1
120	2	32	0	0	1	2	1	1
121	1	46	0	0	1	3	3	1
122	2	33	0	0	1	3	1	1
123	2	73	0	0	0	0	0	2
124	2	23	0	0	1	3	1	2
125	1	39	0	0	0	0	0	2
126	1	52	24.4074	1	1	2	3	2
127	1	25	0	0	1	2	3	2
128	2	59	0	0	1	3	1	2
129	1	35	0	0	0	0	0	3
130	2	19	0	0	0	0	0	3
131	1	24	25.4203	1	1	2	1	3
132	2	22	0	0	1	3	1	3
133	2	65	0	0	1	3	1	3
134	2	46	0	0	1	3	1	3
135	1	53	20.9028	1	1	4	3	3
136	2	71	0	0	1	3	7	3
137	2	68	0	0	1	3	3	3
138	1	67	22.7222	1	1	4	3	3
139	2	67	0	0	1	4	3	3
140	2	62	0	0	1	3	7	3
141	1	42	21.5062	1	1	3	1	3
142	1	23	0	0	1	2	3	3
143	2	42	0	0	1	2	3	3
144	2	22	0	0	1	2	3	3
145	1	69	0	0	1	2	3	3
146	1	63	28.2436	1	1	2	1	4
147	2	26	0	0	1	2	3	4
148	2	24	0	0	1	3	1	4
149	2	58	0	0	1	2	1	4
150	2	64	0	0	1	3	1	4
151	2	36	0	0	1	3	3	4
152	1	78	0	0	1	3	1	4
153	2	46	0	0	1	2	1	4
154	2	40	15.4384	1	1	2	1	4
155	1	66	18.9286	1	1	2	1	4
156	2	58	15.3611	1	1	2	3	4
157	1	35	11.0594	1	1	2	1	4
158	2	74	0	0	1	4	3	4
159	2	43	0	0	1	3	3	1
160	2	40	0	0	1	2	3	1
161	1	52	0	0	1	2	1	2
162	1	43	0	0	1	2	1	2
163	1	52	0	0	1	2	1	2
164	1	68	0	0	1	3	3	2
165	2	63	16.7407	1	1	3	7	2
166	2	59	0	0	0	0	0	2
167	1	29	0	0	0	0	0	2
168	1	40	0	0	1	3	3	2
169	2	39	0	0	0	0	0	2
170	2	21	0	0	0	0	0	2
171	2	56	0	0	1	3	1	2
172	2	34	0	0	1	3	1	2
173	2	31	0	0	1	3	3	2
174	2	45	0	0	1	3	3	2
175	2	21	21.875	1	1	3	1	2
176	1	62	20	1	1	2	1	3
177	2	21	0	0	0	0	0	3
178	2	66	0	0	1	4	1	3
179	1	28	0	0	1	2	1	3
180	1	42	0	0	1	2	1	3
181	1	21	0	0	1	2	3	3
182	2	76	0	0	1	3	3	3
183	1	22	0	0	1	3	1	3
184	1	53	0	0	1	3	1	3
185	1	64	0	0	1	3	3	3
186	1	43	0	0	1	3	3	3
187	2	63	0	0	1	3	1	3
188	2	62	0	0	1	4	3	3
189	1	66	0	0	1	2	3	3
190	2	34	0	0	1	4	3	3
191	2	24	27.25	1	1	3	3	3
192	2	44	0	0	1	2	1	3
193	2	23	0	0	1	3	3	3
194	2	19	0	0	1	2	3	3
195	2	63	0	0	1	3	3	3
196	2	75	0	0	1	3	3	3
197	2	32	0	0	1	3	3	3
198	1	60	0	0	1	3	3	3
199	1	27	27.377	1	1	2	1	4
200	1	48	8.60465	1	1	1	1	4
201	2	64	15.0115	1	1	2	1	4
202	1	21	21.4167	1	1	2	1	4
203	2	54	24.7059	1	1	2	1	4
204	1	65	13.5976	1	1	1	1	4
205	1	54	19.1622	1	1	1	1	4
206	2	56	15.679	1	1	1	1	4
207	2	56	0	0	1	2	1	4
208	2	28	0	0	1	2	1	4
209	2	51	0	0	1	2	3	4
210	1	57	17.8505	1	1	2	3	4
211	1	30	0	0	1	2	1	4
212	2	21	0	0	1	3	1	4
213	1	34	13.9324	1	1	2	1	4
214	1	36	21.9615	1	1	2	1	4
215	2	39	11.7234	1	1	2	3	4
216	2	62	0	0	1	3	1	2
217	1	33	15.7326	1	1	3	3	2
218	2	68	0	0	1	3	1	2
219	1	41	0	0	1	3	1	2
220	2	65	0	0	1	3	7	2
221	2	24	0	0	1	3	1	2
222	1	42	0	0	1	3	3	2
223	1	21	0	0	1	3	3	2
224	1	58	0	0	1	3	3	2
225	2	41	0	0	1	3	1	2
226	2	61	0	0	0	0	0	2
227	1	22	0	0	1	3	1	3
228	2	66	0	0	0	0	0	3
229	2	66	0	0	1	3	1	3
230	2	70	0	0	0	0	0	3
231	2	37	0	0	1	3	3	3
232	1	46	0	0	1	1	3	3
233	2	76	0	0	1	3	1	3
234	1	41	0	0	1	2	1	3
235	1	20	0	0	1	4	3	3
236	2	63	0	0	1	3	1	3
237	2	34	0	0	1	3	1	3
238	1	33	0	0	1	2	3	3
239	1	22	0	0	1	3	3	3
240	2	44	0	0	1	3	1	3
241	1	21	0	0	1	3	1	3
242	1	26	0	0	1	3	1	3
243	2	63	16.9844	1	0	0	0	4
244	1	36	0	0	1	2	1	4
245	2	56	0	0	1	2	3	4
246	2	73	0	0	1	3	1	4
247	1	75	0	0	1	3	3	4
248	2	64	21.4219	1	1	2	3	4
249	2	32	18.8548	1	0	0	0	4
250	2	62	16.1515	1	1	2	1	4
251	2	52	12.4432	1	1	2	1	4
252	2	61	17.1724	1	0	0	0	4
253	2	57	18.6517	1	1	2	1	4
254	2	62	12.7059	1	1	3	1	4
255	2	46	14.9432	1	1	2	1	4
256	2	62	19.8438	1	1	2	1	4
257	1	55	13.4177	1	1	1	1	4
258	2	52	11.3596	1	1	2	1	4
259	2	56	0	0	1	2	3	4
260	1	21	21.9875	1	1	3	3	4
261	2	57	0	0	1	3	1	4
262	2	38	0	0	1	3	3	4
263	2	67	0	0	1	2	3	4
264	2	39	0	0	1	2	7	4
265	1	29	0	0	1	2	3	4
266	1	57	0	0	1	2	1	4
267	1	33	0	0	1	2	3	4
268	2	19	0	0	1	2	1	1
269	1	43	0	0	1	2	3	1
270	1	75	0	0	1	3	3	1
271	1	49	0	0	1	2	1	1
272	1	59	30.65	1	1	2	3	1
273	1	60	0	0	1	2	1	1
274	1	59	0	0	1	2	3	1
275	2	56	0	0	1	1	3	1
276	1	48	0	0	1	3	1	2
277	2	56	0	0	1	2	1	3
278	2	63	0	0	1	1	1	3
279	1	28	0	0	1	3	3	3
280	2	28	0	0	1	3	1	3
281	1	57	0	0	0	0	0	3
282	1	63	0	0	0	0	0	3
283	2	36	51.9538	1	1	3	1	3
284	1	18	0	0	1	3	1	3
285	1	48	0	0	1	3	1	3
286	1	26	0	0	0	0	0	4
287	1	62	20.3065	1	1	4	1	4
288	1	42	0	0	1	3	3	4
289	2	33	20.1692	1	1	3	3	4
290	2	70	18.7736	1	1	2	3	4
291	2	45	23.6452	1	1	2	3	4
292	1	42	17.7703	1	1	2	3	4
293	2	50	21.3208	1	1	2	3	4
294	1	46	11.8947	1	1	2	1	4
295	2	56	0	0	1	3	7	4
296	2	64	0	0	1	2	1	4
297	2	62	0	0	1	2	3	4
298	2	20	0	0	1	3	3	4
299	1	54	0	0	1	1	1	4
300	1	41	0	0	1	2	3	4
301	2	70	0	0	1	3	3	4
302	1	36	0	0	1	2	7	4
303	2	40	0	0	1	3	1	1
304	2	60	0	0	1	4	3	1
305	1	61	0	0	1	4	7	1
306	2	64	0	0	1	2	1	1
307	1	22	0	0	1	2	1	1
308	2	55	0	0	1	3	3	2
309	1	35	0	0	1	2	3	2
310	2	78	0	0	0	0	0	2
311	2	20	0	0	1	3	3	3
312	2	62	0	0	1	3	1	3
313	2	32	0	0	1	3	3	3
314	2	66	0	0	0	0	0	3
315	1	47	0	0	1	4	1	3
316	2	67	17.0635	1	1	3	3	3
317	2	64	21.4727	1	1	3	3	3
318	2	51	0	0	1	3	1	3
319	2	73	0	0	1	3	1	3
320	1	44	17.4211	1	1	3	3	3
321	2	59	13.4144	1	1	3	1	3
322	1	24	0	0	1	2	1	3
323	2	43	0	0	1	4	3	3
324	2	20	25.5882	1	1	4	3	3
325	2	34	0	0	1	3	3	3
326	2	60	0	0	1	2	3	3
327	1	44	0	0	1	3	3	3
328	1	40	0	0	1	3	3	3
329	2	23	0	0	1	3	1	4
330	2	33	0	0	1	3	3	4
331	1	33	0	0	1	2	1	4
332	1	32	0	0	1	3	1	4
333	2	70	0	0	1	3	3	4
334	2	68	10.4	1	1	2	1	4
335	1	34	12.4375	1	1	2	3	4
336	1	49	12.1522	1	1	2	1	4
337	2	62	15.7419	1	1	2	1	4
338	2	43	15.4286	1	1	2	1	4
339	1	54	0	0	1	2	1	4
340	1	30	0	0	1	4	3	4
341	1	18	21.9825	1	1	2	3	4
342	1	34	20.1235	1	1	2	3	4
343	2	45	0	0	1	2	3	4
344	2	53	0	0	1	2	3	4
345	2	34	0	0	1	3	3	2
346	1	65	0	0	1	3	3	2
347	2	65	0	0	1	3	1	2
348	2	63	0	0	0	0	0	2
349	1	27	0	0	1	2	3	2
350	2	64	0	0	1	3	1	2
351	2	43	17.9062	1	1	2	3	3
352	2	70	0	0	0	0	0	3
353	1	32	0	0	1	3	3	3
354	2	61	0	0	1	3	1	3
355	2	62	0	0	1	3	3	3
356	2	59	0	0	1	3	1	3
357	2	53	0	0	1	3	3	3
358	1	58	0	0	1	4	3	3
359	1	48	0	0	0	0	0	3
360	2	58	15.9444	1	1	3	7	3
361	2	24	0	0	1	2	7	3
362	2	57	0	0	1	3	3	3
363	1	38	0	0	1	2	3	3
364	1	48	0	0	1	2	3	3
365	1	75	0	0	1	2	3	3
366	2	30	0	0	1	2	3	3
367	2	50	0	0	1	3	3	3
368	2	53	0	0	1	3	3	3
369	2	32	16.1304	1	1	1	3	4
370	2	44	0	0	0	0	0	4
371	2	31	0	0	1	3	3	4
372	2	29	0	0	0	0	0	4
373	2	64	0	0	1	3	3	4
374	2	58	0	0	1	2	3	4
375	2	57	0	0	1	3	3	4
376	2	41	23.0345	1	1	2	3	4
377	1	60	13.5	1	1	2	3	4
378	1	60	13.0921	1	1	2	1	4
379	2	49	15.1613	1	1	2	3	4
380	2	30	18.871	1	1	2	3	4
381	2	50	19.987	1	1	2	3	4
382	2	45	15.422	1	0	0	0	4
383	1	53	17.5385	1	1	2	1	4
384	1	69	14.375	1	1	1	3	4
385	2	58	16.1287	1	1	2	3	4
386	2	55	20.5949	1	0	0	0	4
387	2	59	12.1277	1	1	2	3	4
388	1	20	14.3333	1	1	2	7	4
389	2	57	19.4483	1	0	0	0	4
390	1	20	21.5577	1	1	2	3	4
391	1	27	17.2373	1	1	3	3	4
392	2	30	0	0	1	2	3	4
393	2	54	0	0	1	3	1	4
394	1	48	0	0	1	2	1	4
395	2	50	0	0	1	4	1	4
396	1	39	0	0	1	3	1	4
397	2	69	0	0	1	3	1	4
398	2	59	18.0595	1	1	2	7	1
399	1	65	0	0	1	4	3	1
400	2	59	0	0	1	3	3	1
401	1	24	0	0	1	3	1	1
402	1	49	0	0	1	3	3	1
403	2	18	0	0	1	3	1	1
404	1	46	15.3857	1	1	3	7	1
405	2	35	0	0	1	2	1	1
406	1	22	0	0	1	2	1	1
407	2	32	0	0	1	2	3	2
408	2	33	0	0	1	3	3	2
409	1	74	0	0	1	1	3	2
410	1	54	0	0	1	3	3	2
411	1	45	0	0	1	4	1	2
412	2	42	0	0	1	2	1	2
413	2	20	0	0	1	3	1	2
414	2	54	0	0	0	0	0	3
415	1	27	0	0	1	3	3	3
416	2	69	0	0	1	3	3	3
417	2	58	0	0	1	3	3	3
418	2	62	0	0	1	3	3	3
419	1	25	0	0	1	3	3	3
420	2	54	0	0	1	2	3	3
421	1	64	20.1842	1	1	3	3	3
422	2	35	20.6852	1	1	2	3	3
423	2	65	0	0	1	3	3	3
424	1	33	0	0	1	3	1	3
425	1	26	0	0	1	3	3	4
426	2	69	0	0	1	2	3	4
427	2	28	0	0	1	2	1	4
428	1	55	13.1687	1	1	2	1	4
429	2	56	20.8816	1	1	2	3	4
430	2	24	19.0877	1	1	2	3	4
431	2	67	26.0299	1	1	2	3	4
432	2	53	0	0	1	3	3	4
433	1	41	0	0	1	2	3	4
434	1	41	0	0	0	0	0	4
435	2	45	0	0	1	2	3	4
436	1	68	0	0	1	3	1	4
437	2	53	0	0	1	4	3	4
438	1	55	0	0	1	4	1	1
439	2	78	0	0	1	4	7	1
440	2	81	19.9455	1	1	3	1	1
441	1	55	24.375	1	1	2	1	1
442	1	46	0	0	1	4	3	1
443	2	70	0	0	1	3	3	1
444	2	65	0	0	1	3	3	1
445	2	41	0	0	1	2	3	1
446	2	66	19.7927	1	1	4	1	1
447	1	27	0	0	1	2	3	1
448	2	64	0	0	1	3	1	2
449	2	58	0	0	1	3	1	2
450	2	30	0	0	0	0	0	2
451	2	41	0	0	1	2	1	2
452	1	46	0	0	1	2	3	2
453	1	66	0	0	1	2	1	2
454	1	28	0	0	1	2	3	2
455	1	79	0	0	1	2	1	2
456	1	21	0	0	0	0	0	3
457	2	21	0	0	0	0	0	3
458	1	34	35.9818	1	1	2	1	3
459	1	77	0	0	1	3	1	3
460	2	74	0	0	1	3	1	3
461	1	60	0	0	1	3	1	3
462	2	39	0	0	1	3	3	3
463	1	26	0	0	1	3	1	3
464	2	26	34.5333	1	1	2	7	3
465	2	43	0	0	1	3	1	3
466	2	68	0	0	1	3	1	3
467	1	43	0	0	1	3	1	3
468	2	29	17.087	1	1	4	3	3
469	2	46	0	0	1	3	3	3
470	2	76	0	0	1	3	3	3
471	2	78	0	0	1	3	3	3
472	2	62	0	0	1	3	3	3
473	2	46	0	0	1	2	3	3
474	2	66	0	0	1	3	1	3
475	2	69	0	0	1	2	3	3
476	2	63	16.6667	1	1	2	3	3
477	2	61	0	0	1	3	1	3
478	2	49	0	0	1	3	1	3
479	1	35	0	0	0	0	0	3
480	1	67	14.8293	1	1	3	1	4
481	1	46	0	0	1	2	3	4
482	1	64	0	0	1	3	3	4
483	1	39	28.9286	1	1	2	3	4
484	2	44	17.6593	1	1	2	3	4
485	1	25	0	0	1	2	3	4
486	2	19	16.3651	1	1	2	1	4
487	2	25	20.06	1	1	2	1	4
488	1	29	17.7931	1	1	2	1	4
489	2	53	14.8971	1	1	2	3	4
490	2	46	14.1389	1	1	2	1	4
491	1	68	12.0581	1	1	2	1	4
492	2	55	30.4773	1	1	3	3	4
493	2	31	0	0	1	3	3	4
494	2	49	24.0556	1	1	2	3	2
495	2	52	0	0	1	3	3	2
496	2	18	0	0	1	3	3	2
497	2	61	0	0	1	3	1	2
498	2	58	0	0	1	3	3	2
499	1	50	0	0	1	2	3	2
500	1	53	0	0	1	2	1	2
501	2	27	0	0	0	0	0	3
502	2	35	19.4912	1	1	3	3	3
503	2	30	0	0	1	3	3	3
504	2	41	0	0	1	3	3	3
505	2	33	0	0	1	3	3	3
506	1	54	14.4818	1	1	3	3	3
507	2	45	21.4516	1	1	3	1	3
508	1	29	0	0	1	2	3	3
509	1	25	27.7385	1	1	3	1	3
510	2	63	0	0	1	3	3	3
511	1	57	0	0	1	2	3	3
512	2	51	0	0	1	2	3	3
513	1	63	0	0	1	3	3	3
514	1	59	18.8788	1	1	3	1	3
515	1	75	0	0	1	4	3	3
516	2	55	0	0	0	0	0	3
517	1	24	0	0	1	2	3	3
518	2	39	17.9848	1	1	2	3	4
519	2	65	36.803	1	1	2	3	4
520	2	57	59.9733	1	1	2	3	4
521	1	49	16.5254	1	1	2	1	4
522	2	24	0	0	0	0	0	4
523	2	20	0	0	1	4	3	4
524	1	80	20.9861	1	0	0	0	4
525	2	72	0	0	1	3	3	4
526	2	61	22.9733	1	1	1	1	4
527	2	29	17.1884	1	1	2	7	4
528	2	56	0	0	1	3	3	4
529	2	37	0	0	1	3	3	4
530	2	58	0	0	1	2	1	4
531	2	43	0	0	1	3	1	4
532	2	70	12.8608	1	1	3	3	4
533	1	46	12.8095	1	1	2	3	4
534	2	75	15.7015	1	1	3	1	4
535	2	59	0	0	1	2	3	2
536	2	30	0	0	1	3	3	2
537	2	25	0	0	1	2	1	2
538	2	56	0	0	1	2	1	2
539	2	37	33.8594	1	1	2	1	2
540	2	41	0	0	1	2	1	2
541	2	56	0	0	0	0	0	2
542	1	42	0	0	1	3	3	2
543	1	51	0	0	1	3	1	2
544	1	41	0	0	1	1	1	2
545	2	53	0	0	0	0	0	2
546	1	33	0	0	1	2	3	2
547	2	67	0	0	0	0	0	2
548	1	33	0	0	1	2	3	2
549	2	61	0	0	1	3	1	2
550	2	19	0	0	0	0	0	2
551	2	25	0	0	1	3	1	3
552	2	42	18.5357	1	1	2	1	3
553	1	46	0	0	0	0	0	3
554	2	40	0	0	1	3	1	3
555	2	44	0	0	1	2	1	3
556	2	55	0	0	1	3	3	3
557	1	73	0	0	0	0	0	3
558	2	46	0	0	0	0	0	3
559	2	41	0	0	1	3	1	3
560	1	65	0	0	1	3	3	3
561	1	19	0	0	0	0	0	3
562	2	59	0	0	1	3	3	3
563	1	24	0	0	1	3	3	3
564	1	26	0	0	1	3	1	3
565	2	21	0	0	1	2	1	3
566	2	48	0	0	1	3	1	3
567	2	50	0	0	1	3	3	3
568	2	53	0	0	1	3	3	3
569	2	61	0	0	1	2	1	4
570	2	55	0	0	1	3	1	4
571	2	55	0	0	1	3	1	4
572	1	67	0	0	1	2	1	4
573	2	42	0	0	1	3	3	4
574	2	21	0	0	1	3	3	4
575	2	29	0	0	1	3	3	4
576	2	52	16.8462	1	1	1	1	4
577	2	49	14.5902	1	1	3	1	4
578	1	76	11.3793	1	1	2	1	4
579	1	62	13.875	1	1	2	1	4
580	2	70	19.5636	1	1	2	3	4
581	2	33	20.3	1	1	2	3	4
582	2	51	24.86	1	1	2	1	4
583	2	64	17.5205	1	1	3	1	4
584	2	58	25.1875	1	1	2	3	4
585	2	60	0	0	1	3	3	4
586	1	45	0	0	0	0	0	4
587	1	26	23.0566	1	1	2	7	4
588	2	63	0	0	1	2	1	4
589	1	45	21.1818	1	1	3	1	4
590	2	42	0	0	1	3	1	4
591	2	23	0	0	1	3	3	1
592	1	24	29.1789	1	1	2	3	1
593	2	68	0	0	1	2	3	1
594	2	54	0	0	1	3	7	1
595	2	65	0	0	1	3	7	1
596	1	66	0	0	1	2	3	1
597	1	46	0	0	1	2	3	2
598	2	68	0	0	1	2	3	2
599	2	31	0	0	1	2	3	2
600	1	36	0	0	1	2	3	2
601	1	51	0	0	1	2	3	2
602	1	25	0	0	1	2	3	2
603	2	41	0	0	1	2	3	2
604	2	54	0	0	1	2	3	2
605	1	50	0	0	1	3	3	2
606	1	65	0	0	1	2	1	2
607	1	32	0	0	1	3	1	2
608	1	61	0	0	0	0	0	2
609	2	21	16.7867	1	0	0	0	3
610	2	75	0	0	0	0	0	3
611	2	38	0	0	1	2	1	3
612	2	56	0	0	1	2	1	3
613	1	79	0	0	1	2	1	3
614	2	60	0	0	1	2	7	3
615	2	21	0	0	1	1	1	3
616	1	30	0	0	0	0	0	3
617	2	45	0	0	0	0	0	3
618	2	40	0	0	0	0	0	3
619	2	32	0	0	0	0	0	3
620	1	30	0	0	1	3	3	3
621	2	51	0	0	1	3	3	3
622	1	19	0	0	1	3	3	3
623	2	64	0	0	1	3	1	3
624	2	40	0	0	1	3	3	4
625	2	26	0	0	1	3	3	4
626	1	57	0	0	1	3	1	4
627	2	77	0	0	1	3	1	4
628	2	47	21.6393	1	1	2	3	4
629	1	54	21.8026	1	1	2	3	4
630	2	52	23.6892	1	1	1	3	4
631	2	54	15.2857	1	1	2	3	4
632	2	65	11.9149	1	1	1	1	4
633	2	63	30.7206	1	1	2	3	4
634	2	54	12.8701	1	1	2	3	4
635	1	35	36.1358	1	1	2	1	4
636	1	33	28.7188	1	1	3	1	4
637	1	33	0	0	1	1	3	4
638	1	35	0	0	1	2	1	4
639	1	61	0	0	1	3	3	4
640	2	68	0	0	1	2	7	4
641	1	71	0	0	1	4	1	4
642	2	76	0	0	1	3	3	1
643	2	38	0	0	0	0	0	1
644	2	69	0	0	1	3	3	1
645	2	59	0	0	1	2	7	1
646	2	63	0	0	1	2	1	1
647	2	57	21.0847	1	1	2	3	1
648	2	23	0	0	1	2	3	2
649	1	52	0	0	1	2	1	2
650	1	70	0	0	1	2	7	2
651	2	18	0	0	1	2	3	2
652	2	20	0	0	1	3	3	2
653	2	66	0	0	1	2	3	2
654	2	56	0	0	1	3	3	2
655	2	49	0	0	1	3	1	3
656	2	56	0	0	1	2	1	3
657	2	56	0	0	1	3	1	3
658	2	55	0	0	1	3	3	3
659	1	77	0	0	0	0	0	3
660	1	37	25.9706	1	0	0	0	3
661	1	65	0	0	1	3	1	3
662	2	74	0	0	0	0	0	3
663	1	46	0	0	0	0	0	3
664	2	42	0	0	0	0	0	3
665	2	31	0	0	1	2	3	3
666	1	76	0	0	1	2	3	3
667	1	40	0	0	1	3	1	3
668	1	50	0	0	0	0	0	4
669	2	62	0	0	1	4	3	4
670	1	48	0	0	0	0	0	4
671	1	65	0	0	1	2	3	4
672	2	23	0	0	1	3	3	4
673	2	30	25.2963	1	1	3	3	4
674	2	63	0	0	0	0	0	4
675	2	65	0	0	1	2	3	4
676	1	51	0	0	1	2	3	4
677	2	53	0	0	1	3	3	4
678	1	74	31.0864	1	1	1	1	4
679	2	83	21.2	1	1	2	1	4
680	1	21	15.5974	1	1	3	1	4
681	2	69	23.9444	1	1	2	3	4
682	2	32	15.2386	1	1	2	1	4
683	1	67	59.0633	1	1	2	7	4
684	1	48	13.4595	1	1	2	1	4
685	2	43	10.7473	1	1	1	1	4
686	1	55	11.6848	1	1	2	1	4
687	2	41	12.925	1	1	2	1	4
688	2	68	15.1781	1	1	2	3	4
689	2	38	13.6835	1	1	2	3	4
690	1	69	11.0879	1	1	2	1	4
691	2	39	19.2759	1	1	2	3	4
692	1	74	12.9884	1	1	2	3	4
693	2	60	13.7887	1	1	2	3	4
694	2	63	20.0909	1	1	2	3	4
695	1	60	15.9855	1	1	2	3	4
696	2	34	0	0	1	2	1	4
697	2	53	0	0	1	2	7	4
698	1	57	0	0	1	4	7	1
699	1	37	0	0	1	1	3	1
700	2	23	0	0	1	2	7	1
701	2	38	17.5469	1	1	3	3	1
702	2	36	0	0	1	4	3	1
703	2	31	49.871	1	1	2	7	1
704	2	56	0	0	0	0	0	1
705	2	41	0	0	1	3	3	1
706	2	45	0	0	1	2	1	1
707	2	27	0	0	1	3	7	1
708	1	46	0	0	0	0	0	1
709	2	24	0	0	1	2	3	2
710	2	45	0	0	1	2	3	2
711	2	70	0	0	1	3	3	2
712	2	70	16.129	1	1	2	1	2
713	2	39	0	0	0	0	0	2
714	2	51	0	0	0	0	0	2
715	2	20	0	0	1	2	3	2
716	1	27	0	0	1	2	3	2
717	2	58	0	0	1	3	3	2
718	2	29	0	0	0	0	0	2
719	2	48	0	0	1	3	3	2
720	2	68	0	0	1	2	1	2
721	2	75	34.5968	1	1	2	1	2
722	2	23	0	0	1	2	1	2
723	2	35	0	0	1	2	3	2
724	2	38	0	0	1	2	3	2
725	2	23	0	0	0	0	0	2
726	1	63	0	0	1	2	3	2
727	2	52	0	0	1	4	3	3
728	1	34	0	0	1	3	1	3
729	2	44	0	0	1	4	3	3
730	2	24	0	0	1	3	3	3
731	2	54	0	0	1	2	3	3
732	2	25	0	0	1	3	1	3
733	2	54	0	0	1	3	3	3
734	1	59	0	0	1	1	3	4
735	2	64	0	0	1	2	3	4
736	1	18	0	0	1	2	3	4
737	2	55	0	0	1	3	3	4
738	2	54	0	0	1	2	3	4
739	2	50	0	0	0	0	0	4
740	2	64	0	0	1	3	3	4
741	1	60	13.1429	1	1	3	1	4
742	2	35	14.6765	1	1	2	1	4
743	2	49	11.1348	1	1	2	1	4
744	2	60	17.9123	1	1	2	1	4
745	2	57	13.5972	1	1	2	1	4
746	1	41	15.9853	1	0	0	0	4
747	1	65	15.7067	1	1	1	1	4
748	1	23	23.5246	1	1	2	1	4
749	2	55	19.8088	1	1	2	3	4
750	2	62	20.1379	1	1	2	3	4
751	2	24	18.3676	1	1	2	3	4
752	1	53	0	0	1	3	3	4
753	2	55	0	0	1	3	1	4
754	2	69	11.5747	1	1	2	1	4
755	2	58	11.6897	1	1	1	1	4
756	2	19	20.02	1	0	0	0	4
757	1	27	19.6322	1	1	2	3	4
758	1	41	14.3506	1	1	1	3	4
759	1	22	12.1059	1	1	3	1	4
760	1	32	11.4316	1	1	2	3	4
761	2	41	0	0	1	3	7	4
762	2	50	0	0	1	2	3	4
763	2	63	0	0	1	2	3	4
764	2	27	0	0	0	0	0	4
765	1	69	0	0	1	4	3	4
766	2	58	0	0	1	4	3	1
767	1	67	0	0	1	2	1	1
768	2	79	0	0	1	2	1	1
769	2	58	0	0	1	3	3	1
770	1	66	0	0	1	2	3	1
771	1	52	22.5538	1	1	3	3	1
772	2	61	0	0	1	2	7	1
773	1	45	24.1942	1	1	3	7	1
774	1	73	0	0	1	3	3	1
775	2	27	0	0	1	3	7	1
776	2	51	0	0	1	3	1	2
777	1	62	28.2436	1	1	3	3	2
778	2	30	0	0	0	0	0	2
779	1	69	0	0	1	3	3	2
780	2	30	0	0	1	3	1	3
781	2	49	0	0	0	0	0	3
782	2	51	0	0	1	3	1	3
783	1	49	0	0	1	2	1	3
784	1	61	0	0	0	0	0	3
785	2	81	0	0	1	2	1	3
786	1	56	0	0	1	3	3	3
787	2	26	0	0	1	3	1	3
788	1	51	0	0	1	3	1	3
789	2	30	0	0	0	0	0	3
790	1	55	0	0	1	2	1	3
791	1	40	0	0	1	2	1	3
792	1	68	0	0	1	3	3	3
793	2	79	0	0	0	0	0	3
794	2	62	0	0	1	3	3	3
795	1	59	0	0	1	2	3	3
796	1	33	31.0274	1	1	3	3	4
797	2	28	0	0	1	3	1	4
798	2	74	0	0	1	3	1	4
799	1	26	0	0	1	4	1	4
800	2	56	23.129	1	1	2	3	4
801	2	52	0	0	1	3	1	4
802	2	50	0	0	0	0	0	4
803	2	75	19.46	1	1	3	3	4
804	1	40	0	0	1	3	1	4
805	2	52	0	0	1	2	7	4
806	2	65	15.2	1	1	1	1	4
807	2	53	11.3673	1	1	2	3	4
808	1	36	17.0308	1	1	2	1	4
809	2	55	30.6222	1	1	2	3	4
810	1	22	16.0952	1	1	2	1	4
811	1	46	0	0	1	2	7	4
812	2	80	0	0	1	3	1	4
813	2	63	0	0	1	3	3	4
814	1	56	0	0	1	1	3	4
815	2	19	0	0	1	3	3	4
816	2	23	0	0	1	2	3	4
817	2	74	24.4828	1	1	2	1	1
818	2	39	0	0	1	2	3	1
819	2	62	0	0	1	2	7	1
820	2	60	0	0	1	2	3	1
821	2	67	0	0	1	3	3	1
822	2	24	0	0	1	3	3	2
823	1	24	58.75	1	1	2	1	2
824	1	25	54.2647	1	1	2	3	2
825	2	22	0	0	1	3	3	2
826	1	67	0	0	1	2	3	2
827	2	20	0	0	1	2	3	2
828	1	35	0	0	1	2	1	2
829	2	20	0	0	1	3	1	2
830	2	55	0	0	1	3	1	2
831	2	50	0	0	1	3	1	2
832	2	65	19.2857	1	1	3	3	2
833	2	48	0	0	1	3	1	3
834	2	37	0	0	0	0	0	3
835	2	57	0	0	0	0	0	3
836	2	59	0	0	0	0	0	3
837	1	49	0	0	1	2	1	3
838	2	82	0	0	1	3	1	3
839	2	45	0	0	1	3	3	3
840	2	69	0	0	1	3	3	3
841	2	42	0	0	1	3	3	3
842	1	48	0	0	0	0	0	3
843	2	67	0	0	1	2	3	3
844	2	39	0	0	1	3	1	3
845	1	67	0	0	1	3	3	3
846	2	69	0	0	1	3	1	3
847	1	44	19.75	1	1	3	3	3
848	2	75	0	0	1	3	3	3
849	2	25	0	0	1	3	7	3
850	1	18	0	0	1	3	1	3
851	1	58	16.4714	1	1	4	1	4
852	2	55	0	0	1	3	3	4
853	1	28	0	0	1	2	3	4
854	1	20	0	0	1	2	1	4
855	2	67	0	0	1	3	1	4
856	2	49	15.7429	1	1	1	3	4
857	1	53	15.875	1	0	0	0	4
858	2	21	20.6038	1	1	3	1	4
859	2	64	12.7907	1	1	3	1	4
860	2	27	22.5417	1	0	0	0	4
861	1	20	26.1026	1	1	2	3	4
862	1	24	9.87234	1	1	1	1	4
863	2	60	15.1791	1	1	2	1	4
864	1	43	13.561	1	1	1	1	4
865	2	61	15.0462	1	1	2	3	4
866	1	25	13.061	1	1	2	1	4
867	1	35	13.8052	1	1	2	3	4
868	2	49	11.2299	1	1	1	1	4
869	2	58	16.7077	1	1	3	7	4
870	2	76	0	0	1	3	1	2
871	2	19	0	0	1	3	1	2
872	2	24	0	0	1	3	1	2
873	1	49	0	0	0	0	0	2
874	2	59	0	0	0	0	0	2
875	2	69	0	0	1	3	3	2
876	2	59	0	0	1	3	3	2
877	2	18	0	0	1	2	1	2
878	2	24	0	0	1	3	1	2
879	1	68	0	0	1	1	1	2
880	2	49	0	0	1	3	1	2
881	2	21	0	0	1	2	1	2
882	2	77	0	0	1	3	1	3
883	1	25	0	0	1	2	1	3
884	2	48	31.4189	1	1	3	3	3
885	2	56	0	0	1	3	3	3
886	2	57	0	0	1	2	1	3
887	2	55	0	0	1	4	3	3
888	1	18	53.6622	1	1	4	3	3
889	2	44	0	0	1	1	3	3
890	2	56	0	0	0	0	0	3
891	2	67	18.9254	1	1	4	3	3
892	1	64	0	0	1	3	1	3
893	1	33	33.2714	1	1	3	3	3
894	2	59	29.5714	1	1	2	3	3
895	2	75	12.0488	1	1	2	3	4
896	1	49	14.7727	1	1	1	1	4
897	2	47	11.6092	1	1	2	3	4
898	1	50	12.25	1	1	1	1	4
899	2	68	13.2955	1	1	2	1	4
900	2	37	14.7826	1	1	2	1	4
901	2	18	24.9111	1	1	2	3	4
902	2	54	12.6463	1	1	2	1	4
903	2	35	17.6143	1	1	2	1	4
904	1	20	18.358	1	1	2	3	4
905	2	69	0	0	1	3	3	4
906	1	51	0	0	0	0	0	4
907	2	70	0	0	1	2	1	4
908	2	78	0	0	1	2	3	4
909	2	73	0	0	1	2	1	4
910	1	46	0	0	0	0	0	4
911	2	76	0	0	1	4	3	4
912	1	30	0	0	1	2	1	4
913	2	43	0	0	1	3	1	4
914	1	43	0	0	1	2	7	4
915	2	63	0	0	1	3	3	4
916	2	65	12.0899	1	1	2	1	4
917	1	25	19.5972	1	1	2	1	4
918	2	63	12.0674	1	1	1	1	4
919	1	33	16.9394	1	1	2	3	4
920	2	54	20.7872	1	1	3	3	4
921	1	76	0	0	1	2	1	2
922	1	26	0	0	0	0	0	2
923	2	77	0	0	0	0	0	2
924	2	30	0	0	1	3	1	2
925	2	59	0	0	0	0	0	2
926	1	36	0	0	0	0	0	2
927	2	22	0	0	1	3	7	2
928	1	25	0	0	0	0	0	2
929	2	47	0	0	1	2	7	2
930	2	23	0	0	1	2	3	2
931	2	32	0	0	1	2	3	2
932	2	28	0	0	1	2	1	2
933	2	67	0	0	1	3	1	2
934	1	38	17.1094	1	1	2	1	2
935	2	59	0	0	0	0	0	2
936	1	45	0	0	1	2	1	2
937	2	62	0	0	0	0	0	2
938	1	69	0	0	1	3	1	2
939	2	67	0	0	0	0	0	3
940	2	49	0	0	1	1	1	3
941	1	45	0	0	0	0	0	3
942	2	60	0	0	0	0	0	3
943	1	61	0	0	1	2	1	3
944	2	60	0	0	1	1	1	3
945	1	27	0	0	1	2	1	3
946	2	27	0	0	1	3	3	3
947	2	44	0	0	1	1	1	3
948	2	35	0	0	0	0	0	3
949	2	55	0	0	0	0	0	3
950	2	49	0	0	0	0	0	3
951	1	56	28.7419	1	1	3	3	3
952	2	58	0	0	1	3	1	3
953	1	63	0	0	1	3	3	3
954	1	59	0	0	1	3	3	3
955	1	33	20.3906	1	1	3	3	3
956	2	66	0	0	1	3	3	4
957	1	48	0	0	1	3	3	4
958	2	55	8.125	1	1	2	1	4
959	1	52	17.619	1	1	1	1	4
960	1	23	12.3544	1	1	2	1	4
961	2	62	14.6552	1	1	1	3	4
962	2	47	19.8644	1	1	3	3	4
963	2	67	15.5875	1	1	2	3	4
964	1	27	17.8769	1	1	1	1	4
965	2	57	0	0	1	2	1	4
966	1	68	0	0	1	2	1	4
967	1	57	0	0	1	3	1	4
968	2	62	0	0	1	3	1	4
969	2	63	0	0	1	4	1	4
970	2	43	22.4697	1	1	4	7	4
971	1	36	29.8358	1	1	2	1	4
972	2	62	0	0	1	3	3	4
973	2	49	0	0	1	2	1	4
974	1	76	0	0	1	1	3	4
975	1	27	0	0	1	2	3	4
976	2	28	0	0	1	2	1	4
977	1	62	0	0	1	4	3	4
978	1	40	0	0	1	4	1	4
979	2	64	0	0	1	2	1	4
980	2	54	0	0	1	3	1	4
981	1	37	0	0	1	2	3	1
982	2	50	16.9306	1	1	2	3	1
983	2	64	0	0	1	3	1	1
984	2	62	0	0	1	3	7	1
985	2	29	0	0	1	2	3	2
986	2	61	0	0	1	2	1	2
987	1	18	0	0	1	1	1	2
988	1	61	0	0	0	0	0	2
989	2	57	0	0	0	0	0	2
990	1	34	0	0	1	2	1	3
991	2	64	0	0	1	2	1	3
992	2	50	0	0	1	3	1	3
993	2	40	0	0	1	2	1	3
994	2	58	0	0	1	3	3	3
995	1	53	0	0	1	2	3	3
996	2	29	0	0	1	3	1	3
997	2	53	0	0	1	3	1	3
998	2	79	0	0	1	3	3	3
999	2	25	0	0	1	3	3	3
1000	1	30	0	0	1	3	1	3
1001	2	48	0	0	1	3	3	3
1002	1	41	34.5	1	1	3	3	3
1003	2	78	0	0	1	3	3	3
1004	1	69	0	0	1	4	3	3
1005	2	59	38.5395	1	1	2	3	3
1006	2	53	0	0	1	2	3	3
1007	1	50	0	0	1	2	3	3
1008	2	57	0	0	1	3	1	3
1009	2	41	0	0	1	2	7	4
1010	2	68	16.9206	1	1	3	7	4
1011	1	19	18.9123	1	1	2	3	4
1012	2	49	0	0	1	2	3	4
1013	1	57	37.0128	1	1	2	3	4
1014	2	58	0	0	1	4	3	4
1015	2	43	24.2174	1	1	2	3	4
1016	2	60	12.8851	1	1	3	1	4
1017	1	40	0	0	1	3	7	4
1018	2	75	0	0	1	2	3	4
1019	1	25	0	0	1	3	3	4
1020	2	65	0	0	1	2	7	4
1021	2	58	0	0	1	1	7	4
1022	1	70	0	0	1	1	3	4
1023	2	53	0	0	1	2	3	1
1024	2	40	0	0	1	3	3	1
1025	2	19	25.1702	1	1	3	7	1
1026	2	41	0	0	1	2	3	1
1027	2	70	35.7424	1	1	3	7	1
1028	2	56	0	0	1	3	7	1
1029	1	62	0	0	1	3	3	1
1030	2	61	0	0	0	0	0	2
1031	2	19	0	0	1	2	3	2
1032	2	77	0	0	1	3	1	2
1033	2	60	0	0	0	0	0	2
1034	2	36	0	0	1	2	1	2
1035	2	22	0	0	1	3	1	2
1036	2	25	0	0	1	1	1	3
1037	1	18	0	0	0	0	0	3
1038	2	62	22.8171	1	1	3	1	3
1039	2	51	16.8667	1	1	2	7	3
1040	2	52	0	0	1	3	1	3
1041	1	19	0	0	1	3	1	3
1042	1	39	0	0	1	3	1	3
1043	1	36	0	0	1	1	1	3
1044	1	50	22.1842	1	1	3	1	3
1045	2	53	0	0	1	3	3	3
1046	2	61	0	0	1	2	1	3
1047	2	44	0	0	1	3	3	3
1048	2	53	0	0	0	0	0	3
1049	2	44	0	0	0	0	0	3
1050	2	54	0	0	0	0	0	3
1051	2	52	0	0	1	2	3	3
1052	1	34	0	0	1	3	3	3
1053	1	62	0	0	1	3	3	3
1054	2	24	0	0	1	3	3	3
1055	2	59	0	0	1	3	3	3
1056	2	74	0	0	1	4	1	3
1057	2	22	0	0	1	4	1	3
1058	1	64	0	0	1	4	1	3
1059	2	55	37.3494	1	1	2	3	3
1060	2	65	14.1047	1	1	2	3	3
1061	1	23	20.1846	1	1	2	3	3
1062	2	69	19.4468	1	1	2	1	3
1063	2	60	24.5443	1	1	2	3	3
1064	1	41	0	0	1	1	3	4
1065	2	77	0	0	1	3	3	4
1066	1	66	20.957	1	1	2	7	4
1067	1	59	0	0	1	2	3	4
1068	1	63	0	0	1	4	7	4
1069	1	63	33.0968	1	1	3	7	4
1070	1	45	17.0543	1	1	2	1	4
1071	1	26	16.7015	1	1	2	1	4
1072	1	65	11	1	1	2	3	4
1073	2	55	16.1905	1	1	1	1	4
1074	2	62	17.2923	1	1	3	3	4
1075	1	48	17.6462	1	1	2	1	4
1076	1	71	13.7568	1	1	1	1	4
1077	1	24	16.1912	1	1	2	1	4
1078	1	47	9.94175	1	1	2	1	4
1079	2	25	0	0	1	2	3	4
1080	2	53	0	0	1	3	1	4
1081	2	63	0	0	1	3	3	4
1082	2	60	0	0	1	1	1	4
1083	1	41	0	0	1	2	3	4
1084	1	75	0	0	0	0	0	4
1085	2	32	0	0	1	3	3	4
1086	2	62	0	0	1	4	1	4
1087	2	63	0	0	1	1	1	4
1088	2	61	0	0	1	3	3	4
1089	2	63	0	0	1	2	1	1
1090	2	62	0	0	1	2	7	1
1091	1	21	0	0	1	2	1	1
1092	1	26	0	0	1	2	1	1
1093	2	51	0	0	1	2	1	1
1094	1	31	18.8148	1	1	2	7	1
1095	2	56	0	0	1	3	7	1
1096	2	22	0	0	1	2	7	1
1097	2	51	0	0	1	4	1	1
1098	1	41	21.3036	1	1	3	7	1
1099	2	26	0	0	1	2	7	1
1100	2	61	15.9485	1	1	3	7	1
1101	2	53	0	0	0	0	0	1
1102	2	42	0	0	1	2	3	2
1103	2	57	0	0	0	0	0	2
1104	2	42	19.3881	1	1	2	1	2
1105	2	68	0	0	0	0	0	2
1106	1	47	0	0	0	0	0	2
1107	2	58	0	0	0	0	0	2
1108	1	79	0	0	0	0	0	3
1109	2	56	0	0	1	3	1	3
1110	2	30	0	0	0	0	0	3
1111	2	59	0	0	1	3	3	3
1112	1	43	0	0	1	3	3	3
1113	2	31	0	0	1	3	3	3
1114	2	62	0	0	1	3	3	3
1115	1	34	0	0	1	2	3	3
1116	2	65	46.6941	1	1	3	3	3
1117	1	79	0	0	1	4	3	3
1118	2	61	22.5233	1	1	3	3	3
1119	2	57	29.8554	1	1	3	3	3
1120	2	38	0	0	1	3	3	3
1121	1	33	0	0	1	4	3	3
1122	2	57	0	0	1	3	3	3
1123	2	61	0	0	1	3	3	3
1124	2	34	20.5849	1	1	2	3	3
1125	1	66	17.9487	1	1	2	3	3
1126	2	66	14.4146	1	1	2	3	3
1127	1	62	22.6471	1	1	1	3	3
1128	1	70	28.2727	1	1	2	1	3
1129	2	61	11.7053	1	1	2	3	3
1130	1	23	23.1842	1	0	0	0	3
1131	2	58	0	0	1	3	3	4
1132	1	49	17.6812	1	1	2	3	4
1133	2	23	0	0	1	4	3	4
1134	1	47	0	0	1	1	1	4
1135	2	70	0	0	1	3	3	4
1136	1	65	18.0986	1	0	0	0	4
1137	2	41	0	0	1	2	3	4
1138	2	50	0	0	1	2	3	4
1139	2	58	42.3065	1	1	3	3	4
1140	2	66	15.6567	1	1	3	1	4
1141	1	46	24.1094	1	1	2	1	4
1142	2	66	17.5179	1	1	2	1	4
1143	2	29	237.373	1	1	2	3	4
1144	1	42	9.1453	1	1	2	1	4
1145	1	46	0	0	1	2	1	4
1146	1	43	0	0	1	2	1	4
1147	2	69	0	0	1	3	1	4
1148	2	57	0	0	0	0	0	4
1149	1	28	0	0	1	3	3	4
1150	2	69	0	0	1	3	1	4
1151	1	33	0	0	0	0	0	4
1152	1	52	23.4286	1	1	3	3	4
1153	1	57	23.3038	1	1	1	1	4
1154	2	32	9.58416	1	1	1	1	4
1155	2	24	13.3882	1	1	2	3	4
1156	1	53	9.66667	1	1	2	3	4
1157	2	68	11.7011	1	1	3	1	4
1158	1	37	0	0	1	3	1	4
1159	2	72	0	0	1	2	3	4
1160	1	63	0	0	1	2	3	4
1161	2	23	0	0	1	3	3	4
1162	1	22	0	0	1	2	1	4
1163	2	27	0	0	1	2	3	1
1164	1	43	49.8333	1	1	3	1	1
1165	2	64	0	0	1	1	1	1
1166	2	62	0	0	1	4	1	1
1167	2	57	0	0	1	2	3	1
1168	1	48	0	0	1	2	1	2
1169	2	25	0	0	0	0	0	2
1170	1	32	0	0	1	3	1	2
1171	2	58	0	0	1	1	3	2
1172	2	31	0	0	0	0	0	2
1173	2	57	0	0	0	0	0	2
1174	1	18	0	0	0	0	0	2
1175	1	62	0	0	0	0	0	2
1176	1	63	0	0	1	3	7	3
1177	1	50	0	0	0	0	0	3
1178	2	35	0	0	1	1	1	3
1179	2	19	0	0	1	3	3	3
1180	2	52	0	0	1	3	1	3
1181	2	53	0	0	0	0	0	3
1182	1	35	0	0	1	2	1	3
1183	2	73	0	0	1	3	3	3
1184	2	63	17.4722	1	1	2	3	3
1185	2	30	0	0	1	3	3	3
1186	1	28	0	0	1	3	1	3
1187	2	55	0	0	0	0	0	3
1188	2	50	0	0	1	3	3	3
1189	2	45	15.5806	1	1	2	1	3
1190	2	52	17.6535	1	0	0	0	3
1191	2	49	24.6944	1	1	2	1	3
1192	2	53	24.1707	1	1	2	3	3
1193	1	63	15.3659	1	1	2	1	3
1194	2	52	0	0	1	1	1	4
1195	1	54	14.8977	1	1	1	1	4
1196	1	53	0	0	1	2	3	4
1197	2	78	0	0	1	3	1	4
1198	2	55	0	0	1	4	3	4
1199	2	52	0	0	1	2	3	4
1200	2	53	0	0	1	3	1	4
1201	2	41	0	0	0	0	0	4
1202	2	59	0	0	1	2	3	4
1203	2	49	22.2466	1	1	2	3	4
1204	2	42	18.0556	1	1	3	3	4
1205	2	34	19.0517	1	1	2	3	4
1206	2	64	16.977	1	1	1	3	4
1207	2	56	0	0	1	2	1	4
1208	1	41	0	0	0	0	0	4
1209	1	69	0	0	1	2	3	4
1210	2	38	0	0	0	0	0	4
1211	1	24	0	0	1	2	1	4
1212	2	54	14.8636	1	1	2	7	4
1213	1	63	17.4239	1	1	1	3	4
1214	2	57	19.8689	1	1	2	3	4
1215	2	27	17.431	1	1	2	3	4
1216	2	24	24.5091	1	1	3	3	4
1217	2	46	10.3469	1	1	3	1	4
1218	2	57	10.7048	1	1	3	1	4
1219	2	71	11.06	1	1	3	1	4
1220	1	62	0	0	1	3	1	4
1221	2	65	0	0	1	2	1	4
1222	1	35	0	0	1	2	1	4
1223	2	58	0	0	1	3	7	4
1224	1	52	0	0	1	3	1	1
1225	1	52	0	0	1	3	1	1
1226	1	49	0	0	1	3	3	1
1227	2	72	0	0	1	4	7	1
1228	2	33	0	0	1	3	3	3
1229	1	45	0	0	1	3	3	3
1230	2	77	0	0	1	2	1	3
1231	1	33	0	0	1	2	1	3
1232	1	44	21.59	1	1	3	3	3
1233	1	53	30.8727	1	1	4	3	3
1234	1	61	0	0	1	3	3	3
1235	2	24	18.3529	1	1	1	1	3
1236	1	42	17.3933	1	1	3	3	3
1237	2	23	0	0	1	3	1	3
1238	1	41	0	0	1	3	1	3
1239	2	66	0	0	1	2	7	3
1240	2	47	24.4375	1	1	3	1	3
1241	2	45	0	0	1	2	7	3
1242	1	46	0	0	1	3	3	3
1243	2	32	23.98	1	1	4	3	3
1244	2	52	0	0	1	1	3	3
1245	1	50	17.25	1	1	1	3	3
1246	2	76	0	0	1	4	1	3
1247	1	35	0	0	1	1	1	3
1248	2	49	21.0769	1	1	2	1	3
1249	2	57	35.7627	1	1	3	1	3
1250	2	68	33.5435	1	1	2	1	3
1251	2	72	21.7742	1	1	2	1	3
1252	2	61	28.0952	1	1	2	1	3
1253	1	75	13.0575	1	1	2	7	3
1254	2	58	17.4444	1	0	0	0	3
1255	2	68	19.6447	1	1	2	1	3
1256	1	55	14.1687	1	1	2	3	3
1257	2	69	0	0	1	2	1	4
1258	2	52	32.9625	1	1	2	7	4
1259	2	65	0	0	1	2	3	4
1260	1	38	0	0	1	2	1	4
1261	2	34	0	0	1	3	1	4
1262	1	42	19.175	1	1	3	1	4
1263	1	69	0	0	1	2	3	4
1264	2	21	0	0	1	2	3	4
1265	2	56	0	0	1	3	1	4
1266	1	43	0	0	1	2	1	4
1267	2	23	0	0	1	3	3	4
1268	1	53	0	0	1	2	3	4
1269	1	62	11.7849	1	1	2	3	4
1270	1	45	12.5506	1	1	1	3	4
1271	1	34	15.1205	1	1	2	1	4
1272	2	59	14.6849	1	0	0	0	4
1273	2	48	18.7564	1	1	2	1	4
1274	2	77	19.5	1	1	1	3	4
1275	2	46	13.6795	1	1	3	1	4
1276	2	55	13.4634	1	1	2	1	4
1277	1	29	0	0	1	2	3	4
1278	2	32	21.2667	1	1	2	1	1
1279	2	37	0	0	1	3	1	1
1280	2	79	16.5455	1	0	0	0	2
1281	2	58	0	0	0	0	0	2
1282	2	33	0	0	1	3	3	2
1283	1	40	17.2692	1	1	3	1	2
1284	2	54	0	0	1	2	1	2
1285	1	77	0	0	1	3	3	2
1286	2	52	26.9474	1	0	0	0	2
1287	2	24	0	0	0	0	0	2
1288	1	46	0	0	0	0	0	2
1289	2	65	0	0	1	2	1	3
1290	1	70	0	0	1	3	3	3
1291	1	29	0	0	1	2	1	3
1292	2	63	0	0	1	3	3	3
1293	2	35	0	0	1	3	1	3
1294	2	44	0	0	1	4	3	3
1295	2	22	0	0	1	3	3	3
1296	2	54	0	0	0	0	0	3
1297	1	54	0	0	0	0	0	3
1298	1	24	15.1139	1	1	3	1	3
1299	2	19	0	0	1	2	3	3
1300	1	60	0	0	1	1	1	3
1301	1	70	0	0	1	2	3	3
1302	1	34	0	0	1	2	3	3
1303	1	48	0	0	0	0	0	3
1304	1	44	0	0	1	2	3	3
1305	2	44	16.4559	1	1	2	1	3
1306	2	42	13.1379	1	1	2	3	3
1307	2	53	26.5278	1	1	2	1	3
1308	2	26	28.7692	1	1	2	1	3
1309	2	70	30.9623	1	1	3	3	3
1310	2	58	27.4231	1	1	2	1	3
1311	1	37	15.5526	1	1	2	1	3
1312	2	26	0	0	1	2	3	3
1313	2	54	0	0	1	3	1	4
1314	2	55	0	0	1	3	3	4
1315	2	79	0	0	1	3	1	4
1316	1	67	0	0	1	1	1	4
1317	1	35	0	0	1	3	1	4
1318	2	69	0	0	1	2	3	4
1319	2	72	0	0	1	2	7	4
1320	1	60	13.3649	1	1	2	3	4
1321	2	66	13.8554	1	1	2	3	4
1322	1	34	13.4337	1	1	2	3	4
1323	1	59	30.5303	1	1	2	3	4
1324	2	37	13.4359	1	1	2	3	4
1325	2	53	29.6582	1	1	2	3	4
1326	1	57	11.0213	1	1	3	1	4
1327	1	45	17.8571	1	1	2	1	4
1328	1	34	21.0476	1	1	3	1	2
1329	2	82	33.7292	1	1	3	1	2
1330	1	40	28.5522	1	1	3	1	2
1331	2	69	0	0	0	0	0	2
1332	2	32	0	0	0	0	0	2
1333	2	69	0	0	0	0	0	2
1334	1	73	0	0	1	3	3	2
1335	2	38	0	0	0	0	0	2
1336	2	57	0	0	0	0	0	2
1337	2	44	0	0	1	3	3	2
1338	2	68	0	0	1	3	1	3
1339	2	45	0	0	1	2	3	3
1340	2	67	0	0	1	3	1	3
1341	2	62	0	0	1	2	3	3
1342	1	27	0	0	0	0	0	3
1343	2	50	20.2063	1	1	3	1	3
1344	2	57	0	0	1	3	3	3
1345	2	47	0	0	1	3	1	3
1346	1	55	0	0	1	2	1	3
1347	2	46	0	0	1	3	3	3
1348	2	54	0	0	1	2	1	3
1349	2	65	0	0	1	3	1	3
1350	2	52	0	0	1	2	3	3
1351	2	59	0	0	1	4	1	3
1352	1	42	0	0	1	1	3	3
1353	1	40	16	1	1	2	3	3
1354	2	20	0	0	1	3	3	3
1355	2	65	0	0	1	3	3	3
1356	2	67	0	0	1	1	3	3
1357	2	37	0	0	1	3	3	3
1358	2	63	0	0	1	3	1	3
1359	2	57	0	0	1	3	3	3
1360	2	48	0	0	1	3	3	3
1361	1	32	0	0	1	4	1	4
1362	2	52	0	0	1	3	3	4
1363	2	52	0	0	1	3	7	4
1364	2	40	16.377	1	1	1	3	4
1365	2	45	15.7887	1	1	2	1	4
1366	1	53	12.2857	1	1	2	1	4
1367	2	35	19.0156	1	1	2	3	4
1368	2	58	12.1294	1	1	2	1	4
1369	2	48	15.1111	1	1	2	3	4
1370	1	22	0	0	0	0	0	4
1371	2	43	0	0	1	1	3	4
1372	2	66	0	0	1	2	1	4
1373	2	76	0	0	1	2	1	4
1374	2	80	0	0	1	3	3	4
1375	2	69	0	0	1	3	3	4
1376	2	79	0	0	1	2	1	4
1377	2	57	0	0	1	2	7	1
1378	2	69	0	0	1	4	3	1
1379	2	33	0	0	1	4	3	1
1380	1	60	0	0	1	2	3	2
1381	1	68	0	0	1	3	1	2
1382	1	68	0	0	1	3	1	2
1383	2	55	0	0	1	2	3	2
1384	1	40	0	0	1	3	1	3
1385	1	33	0	0	0	0	0	3
1386	2	35	0	0	1	2	3	3
1387	1	36	0	0	1	2	3	3
1388	2	53	0	0	1	2	1	3
1389	2	18	0	0	1	3	3	3
1390	2	56	0	0	1	3	1	3
1391	2	27	0	0	1	2	3	3
1392	2	58	0	0	1	3	3	3
1393	2	24	0	0	1	2	7	3
1394	2	67	0	0	1	3	3	3
1395	2	22	0	0	1	3	3	3
1396	1	23	36.9655	1	1	4	3	3
1397	1	55	0	0	1	3	3	3
1398	2	43	14.3708	1	1	2	3	3
1399	2	67	18.2179	1	1	3	1	3
1400	2	34	20.8313	1	1	3	3	3
1401	2	20	22.5316	1	1	2	1	3
1402	2	67	21.4681	1	1	2	1	3
1403	2	78	26.0182	1	1	3	1	3
1404	2	32	17.9394	1	1	2	3	3
1405	2	68	25.7759	1	1	2	3	3
1406	2	56	19.0278	1	1	2	1	3
1407	2	25	24.7241	1	1	2	7	3
1408	2	48	0	0	0	0	0	4
1409	1	22	0	0	1	3	7	4
1410	1	76	0	0	1	3	3	4
1411	2	73	0	0	0	0	0	4
1412	2	77	0	0	1	2	3	4
1413	1	32	0	0	1	1	3	4
1414	2	51	10.6731	1	1	2	3	4
1415	2	67	14.4677	1	1	2	1	4
1416	2	62	8.02439	1	1	2	1	4
1417	1	19	14.9848	1	1	2	1	4
1418	2	61	11.3232	1	1	2	3	4
1419	2	74	12.7	1	1	2	3	4
1420	2	55	13.378	1	0	0	0	4
1421	1	61	49.9481	1	1	2	3	4
1422	1	54	29.0656	1	1	3	1	4
1423	2	33	0	0	1	3	3	4
1424	2	56	0	0	1	2	3	4
1425	2	42	18.2692	1	1	3	1	4
1426	2	65	0	0	1	2	1	4
1427	1	35	0	0	1	2	3	4
1428	2	55	0	0	1	2	3	4
1429	1	36	0	0	1	4	1	4
1430	2	51	0	0	1	3	1	4
1431	1	35	0	0	1	1	1	4
1432	2	57	0	0	1	3	3	1
1433	2	79	0	0	1	2	3	1
1434	1	23	0	0	1	3	3	1
1435	1	49	0	0	1	2	3	1
1436	2	48	0	0	1	2	3	1
1437	2	58	0	0	1	3	7	1
1438	1	53	0	0	1	3	3	1
1439	1	46	0	0	1	2	7	1
1440	1	62	0	0	1	3	1	1
1441	2	69	0	0	1	4	7	1
1442	1	54	0	0	1	1	1	2
1443	1	45	0	0	1	1	1	2
1444	2	26	0	0	1	1	3	2
1445	2	75	0	0	0	0	0	2
1446	1	58	0	0	1	2	3	2
1447	2	23	0	0	1	3	1	2
1448	2	44	0	0	0	0	0	2
1449	1	77	0	0	1	2	1	2
1450	2	61	21.4915	1	1	3	3	3
1451	1	37	0	0	1	3	3	3
1452	1	59	0	0	1	3	1	3
1453	1	62	0	0	1	3	1	3
1454	2	59	0	0	1	2	1	3
1455	1	44	0	0	0	0	0	3
1456	2	73	0	0	0	0	0	3
1457	1	74	0	0	1	1	1	3
1458	2	62	0	0	1	3	3	3
1459	2	34	0	0	1	3	3	3
1460	1	73	0	0	1	3	3	3
1461	1	54	18.1935	1	1	3	1	3
1462	2	50	0	0	1	3	7	3
1463	2	30	0	0	1	3	3	3
1464	2	66	48.3636	1	1	2	3	3
1465	2	44	0	0	1	2	1	3
1466	1	54	0	0	1	2	1	3
1467	2	62	0	0	1	3	3	3
1468	2	56	0	0	0	0	0	3
1469	2	40	0	0	1	2	1	3
1470	2	37	0	0	1	3	3	3
1471	2	32	0	0	1	2	3	3
1472	1	50	11.7692	1	0	0	0	3
1473	2	55	14.0123	1	1	2	7	3
1474	1	26	18.7606	1	1	2	3	3
1475	2	51	14.3974	1	1	2	3	3
1476	2	60	17.9091	1	1	1	3	3
1477	1	36	28.5	1	1	2	1	3
1478	2	63	18.3165	1	1	2	3	3
1479	2	51	0	0	1	3	1	4
1480	2	27	0	0	0	0	0	4
1481	1	36	0	0	1	2	3	4
1482	2	57	0	0	1	3	1	4
1483	1	60	26.2576	1	1	3	1	4
1484	2	58	12.9231	1	1	2	3	4
1485	2	71	43.0256	1	1	2	3	4
1486	1	33	41.4677	1	1	2	3	4
1487	1	74	18.4912	1	1	2	1	4
1488	2	32	21.8148	1	1	2	3	4
1489	1	41	23.45	1	1	2	1	1
1490	2	55	0	0	1	3	3	1
1491	2	41	0	0	1	3	1	1
1492	2	46	0	0	1	4	7	1
1493	1	27	0	0	0	0	0	1
1494	2	60	0	0	1	2	7	1
1495	2	66	0	0	1	2	7	1
1496	2	63	0	0	1	2	1	1
1497	1	57	0	0	1	2	7	1
1498	2	45	0	0	1	3	1	2
1499	2	43	0	0	1	2	7	2
1500	1	69	0	0	1	3	1	2
1501	2	67	0	0	0	0	0	2
1502	1	48	0	0	0	0	0	2
1503	1	56	0	0	0	0	0	2
1504	1	51	20.6633	1	1	3	3	2
1505	2	74	0	0	0	0	0	2
1506	2	32	0	0	1	3	3	2
1507	1	62	0	0	0	0	0	2
1508	2	61	0	0	1	3	1	3
1509	2	67	0	0	1	3	1	3
1510	2	68	0	0	1	2	3	3
1511	2	59	0	0	1	3	1	3
1512	1	57	16.202	1	1	2	3	3
1513	2	59	20.1077	1	1	2	1	3
1514	2	37	0	0	1	2	3	3
1515	2	34	0	0	1	2	3	3
1516	1	30	0	0	1	3	3	3
1517	1	66	0	0	1	2	3	3
1518	2	37	22.3111	1	1	1	1	3
1519	2	65	18.0645	1	1	2	1	3
1520	2	50	28.2857	1	1	2	1	3
1521	2	70	17.5	1	1	2	1	3
1522	2	38	19.2069	1	1	2	1	3
1523	2	64	20.5942	1	1	3	7	3
1524	1	62	23.6429	1	1	1	3	3
1525	2	46	0	0	1	3	1	4
1526	2	25	0	0	1	2	1	4
1527	1	25	0	0	1	3	3	4
1528	2	61	0	0	1	2	1	4
1529	1	32	0	0	1	2	1	4
1530	1	48	20.0417	1	1	1	3	4
1531	1	60	0	0	0	0	0	4
1532	2	44	14.5789	1	1	2	1	4
1533	1	69	17.7627	1	1	2	1	4
1534	2	51	16.629	1	1	2	1	4
1535	1	64	0	0	1	3	3	1
1536	1	67	0	0	1	1	1	1
1537	2	53	0	0	1	3	7	1
1538	2	67	19.8714	1	1	4	1	1
1539	2	39	0	0	1	2	3	1
1540	1	21	0	0	1	3	1	1
1541	1	56	0	0	1	2	3	1
1542	2	51	0	0	1	3	3	1
1543	1	70	0	0	0	0	0	2
1544	2	52	0	0	1	3	3	2
1545	1	20	0	0	0	0	0	2
1546	2	76	0	0	0	0	0	2
1547	2	34	0	0	1	3	1	2
1548	2	48	0	0	1	3	1	2
1549	2	54	0	0	1	1	3	3
1550	2	51	0	0	1	2	1	3
1551	1	50	0	0	1	1	1	3
1552	2	27	0	0	1	2	3	3
1553	1	23	16.4789	1	1	2	1	3
1554	2	57	0	0	1	2	3	3
1555	2	53	0	0	1	2	1	3
1556	2	45	0	0	1	3	3	3
1557	2	56	0	0	1	3	1	3
1558	2	69	15.3095	1	1	2	1	3
1559	1	47	13.954	1	1	2	3	3
1560	2	32	18.4925	1	1	2	3	3
1561	1	34	18.989	1	0	0	0	3
1562	2	52	15.2838	1	1	2	3	3
1563	2	32	15.8594	1	1	3	3	3
1564	1	41	17	1	1	2	3	3
1565	2	52	36.5775	1	1	3	7	3
1566	2	55	12.9885	1	1	2	1	3
1567	2	58	13.0444	1	1	2	3	3
1568	2	46	0	0	1	2	3	4
1569	2	57	0	0	1	2	7	4
1570	1	45	0	0	1	2	3	4
1571	2	57	0	0	1	3	3	4
1572	1	62	0	0	1	2	7	4
1573	2	48	0	0	0	0	0	4
1574	2	68	0	0	0	0	0	4
1575	2	69	0	0	1	3	3	4
1576	2	55	0	0	1	2	3	4
1577	2	66	0	0	1	3	3	4
1578	2	59	0	0	1	3	3	4
1579	2	65	0	0	1	2	1	4
1580	1	36	0	0	1	3	7	4
1581	2	40	0	0	1	4	3	4
1582	2	28	0	0	1	2	1	4
1583	2	62	0	0	1	3	3	1
1584	2	57	0	0	1	3	3	1
1585	2	54	0	0	1	3	3	1
1586	2	40	19.5211	1	1	2	7	1
1587	2	68	17.5952	1	1	2	7	1
1588	2	33	0	0	1	2	7	1
1589	2	64	0	0	1	3	3	2
1590	1	30	0	0	0	0	0	2
1591	1	77	0	0	0	0	0	2
1592	2	61	0	0	1	3	3	2
1593	1	69	0	0	1	3	3	3
1594	2	57	0	0	1	3	1	3
1595	1	58	0	0	1	2	1	3
1596	2	75	0	0	0	0	0	3
1597	2	68	0	0	1	3	3	3
1598	2	49	0	0	0	0	0	3
1599	2	25	0	0	0	0	0	3
1600	2	53	0	0	0	0	0	3
1601	2	40	0	0	1	2	1	3
1602	2	21	0	0	1	3	1	3
1603	1	65	0	0	1	3	3	3
1604	2	44	0	0	1	3	1	3
1605	2	74	0	0	1	3	3	3
1606	2	61	0	0	1	3	1	3
1607	2	53	0	0	1	3	1	3
1608	2	28	0	0	1	2	1	3
1609	1	22	0	0	0	0	0	3
1610	1	26	0	0	1	2	1	3
1611	2	40	0	0	1	3	1	3
1612	2	57	0	0	1	2	1	3

## Sheet: data_summary
					Intake ALL			Intake detectable			Intake No-detectable
					Total	Intake	No-intake	Total	Intake	No-intake	Total	Intake	No-intake
					1612	1404	208	485	458	27	1127	946	181
	General information of all participants (Average)
		Total	Men	Women
	Number	1612	581	1031
	Avergage age (SD)	49 (16.2)	46 (16)	51 (16.0)
	Average Cs137 Bq/kg (SD)	6.2 (11.8)	6.7 (10.9)	5.9 (12.2)	0.328744
	Average Cs137 µSv (SD)	15 (29)	17 (27)	15 (31)
	Detected	485	191	294	0.067 Chi-Sq
	Intake (%)	1404 (87%)	508 (87.4%)	896 (86.9%)	0.761 Chi-Sq
	Information about intake of wild forest foodstuff
		Total	Intake	No-intake	p-value
	Number	1612	1404	208
	Age (SD)	49 (16.2)	49 (16.0)	49 (17.1)	0.654
	Cs137 Bq/kg (SD)	6.2 (11.8)	6.8 (12.3)	2.4 (6.4)	0
	Cs137 µSv (SD)	15 (29)	16.9 (30.7)	6.0 (16.0)	0
	Detected	485 (30%)	458 (32.6%)	27 (13.0%)	0	Chi-Square
	Chi-square test for Intake and detected groups, p-value < 0.005
	Type of foodstuff intaken by subjects
		Intake proportion	Avg. Bq/kg	(SD)	N
	Non-intake	0.129032	2.4	6.4	208
	Mushroom and Berries	0.39206	9.2	14.7	632
	Berries	0.367246	4.1	9.2	592
	Mushroom	0.0614144	8.6	9.2	99
	Milk and Fish	0.0502481	5	10.9	81
	Total	1	6.2 (11.8)		1612
	Intake frequency per week	Proportion	Mean Bq/kg (SD)	SD	N
	0	0.129032	2.4	6.4	208
	<1	0.380273	6.6	9.9	613
	< 3	0.430521	6.8	14	694
	≦ 7	0.0601737	7.5	12.5	97
	Total	1			1612
	Pearson correlation test: correlation = 0.074 (no relationship), p-value < 0.005
	ANOVA test shows no significant difference in means, except with "0" frequency. P-value > 0.05
	Type of foodstuff and detectability	Not-detected	Detected	N	Mean Bq/kg (SD) of detected	P-value <
	0.Non-intake	184	27	211	18.4 (4.1)	0.001
	1. mushroom	48	51	99	16.8 (5.0)
	1. mushroom 2. berries	354	280	634	20.7 (15.7)
	3. berries	483	112	595	21.8 (7.9)
	4. milk and fish	65	16	81	25.2 (9.3)
	Total	1134	486	1620	20.6 (12.8)
	ALCOHOL:NO/Yes	Wildfood intake:N0-0,Yes-1	N	Bq/kg Mean	SD
	No alcohol	No-intake	72	1.283	4.83667	0.837104
		Intake	370	7.323	10.8215
	Alcohol drinker	No-intake	135	2.994	7.10102	0.884418
		Intake	1033	6.501	12.762
	Chi-square test of Alcohol drinker and intake group p-value < 0.05
	ALCOHOL:NO/Yes	Detectibility:N0-0,Yes-1	N	Bq/kg Mean (SD)
	No alcohol	No-detected	302	0		0.316742
		Detected	140	20.0 (7.9)
	Alcohol drinker	No-detected	825	0		0.293664
		Detected	343	20.8 (14.4)
	T-Test of significant difference in mean Bq/kg of alcohol and no-alcohol: p-value > 0.05

## Sheet: Season_type of food
Descriptive Statisticsa
Season1234	Type of foodstuff	N	Mean	SD	Type of foodstuff	N	Mean	SD	Type of foodstuff	N	Mean	SD	Type of foodstuff	N	Mean	SD
1		10	0	0		71	0.612575	3.72879		81	1.95033	6.10948		49	6.04807	8.58714
	1. mushroom	1	0	.	1. mushroom	7	0	0	1. mushroom	16	5.40688	9.73874	1. mushroom	50	14.349	7.20406	74
	1. mushroom 2. berries 3. milk	37	5.797	12.1023	1. mushroom 2. berries	3	0	0	1. mushroom 2. berries 3. milk	11	6.35779	11.7302	1. mushroom 2. berries 3. milk	40	3.22031	7.95411	88
	1. mushroom 2. berries 3. milk 4. fish	2	0	0	1. mushroom 2. berries 4. fish	10	0	0	1. mushroom 2. berries 3. milk 4. fish	2	8	11.3137	1. mushroom 2. berries 3. milk 4. fish	4	12.2728	15.7499
	1. mushroom 2. berries 4. fish	6	6.52404	10.1522	1. mushroom 2. berries 4. fish 5. games	1	0	.	1. mushroom 2. berries 4. fish	21	2.68789	9.09452	1. mushroom 2. berries 4. fish	27	6.55142	12.4785
	1. mushroom 3. milk	1	0	.	1. mushroom 2. berries 4. fish 6. grass	1	19.3881	.	1. mushroom 3. milk	1	0	.	1. mushroom 2. berries 5. games	2	34.153	22.3375
	1. mushroom 4. fish	3	0	0	1. mushroom 2. berries 5. games	2	0	0	1. mushroom 4. fish	7	5.08613	8.69206	1. mushroom 3. milk	8	2.04713	5.79016
	1. mushroom, 2. berries	25	2.46589	6.88235	1. mushroom 4. fish	1	0	.	1. mushroom, 2. berries	134	9.74852	11.6905	1. mushroom 4. fish	3	0	0
	2. berries	33	5.04257	11.9837	1. mushroom, 2. berries	66	4.53561	12.2562	2. berries	208	3.29554	8.78662	1. mushroom, 2. berries	240	13.7445	17.8667
	2. berries 3. milk	26	3.12382	7.61773	2. berries	90	2.28383	7.11331	2. berries 3. milk	32	8.27481	12.5784	1. mushroom4. fish	1	0	.
	2. berries 3. milk 4. fish	1	0	.	2. berries 3. milk	1	21.0476	.	2. berries 3. milk 4. fish	5	15.139	14.6731	2. berries	116	6.13703	9.72611	447
	2. berries 4. fish	1	0	.	2. berries 4. fish	3	9.51741	16.4846	2. berries 4. fish	24	0.924342	4.52833	2. berries 3. milk	30	2.39869	6.23076	89
	3. milk	16	1.24196	4.96786	2. berries 5. games	1	15.7326	.	3. milk	21	6.62741	11.0159	2. berries 3. milk 4. fish	1	0	.
	3. milk 4. fish	2	9.89634	13.9955	4. fish	2	0	0	3. milk 4. fish	5	22.3061	23.4265	2. berries 4. fish	23	4.04658	9.22406
	4. fish	1	0	.					4. fish	7	0	0	3. milk	13	2.99547	7.41366	50
													3. milk 4. fish	2	0	0
														2
	Descriptive Statistics												4. fish	12	6.25759	11.5079
	Seasonality		N	Mean	SD
164	Spring	Бк/кг	165	3.65193	9.33811
252	Summer	Бк/кг	259	2.44443	8.219
575	Autumn	Бк/кг	575	5.26543	10.2698
621	Winter	Бк/кг	621	9.24785	13.9542
	Total		1620
